# Supplementary material for: Seasonal Proteome Variations in Orbicella faveolata Reveal Molecular Thermal Stress Adaptations
Source: Proteomes. 2024 Jul 10;12(3):20. doi: 10.3390/proteomes12030020 (PMC11270422; doi:10.3390/proteomes12030020)
Supplement: Supplementary file 1 [file proteomes-12-00020-s001.zip]

Archive with 5 entries (5 files):
- O.f. Supp. Fig. S1 05.23.24.pdf
- O.f. Supp. Table S1. 02.10.24.pdf
- O.f. Supp. Table S2. DeltaCt  02.12.24.pdf
- O.f. Supp. Table S3. 2.12.24.pdf
- O.f. Supp. Table S4. 02.12.24.jpg
